# Supplementary material for: Host-feeding patterns of Aedes (Aedimorphus) vexans arabiensis, a Rift Valley Fever virus vector in the Ferlo pastoral ecosystem of Senegal
Source: PLoS One. 2019 Oct 4;14(10):e0215194. doi: 10.1371/journal.pone.0215194 (PMC6777780; doi:10.1371/journal.pone.0215194)
Supplement: S1 Table — (CSV) [file pone.0215194.s001.csv]

Localities	Host species	Host number	Percent in Population	Blood meals	Percent Blood meals
Diaby	Bird	12	13.483	23	13.609
Diaby	Cattle	2	2.247	16	9.4674
Diaby	Dog	3	3.371	0	0
Diaby	Goat	40	44.944	41	24.260
Diaby	Horse	2	2.247	119	70.414
Diaby	Human	12	13.483	0	0
Diaby	Sheep	18	20.225	79	46.745
Total		89		169
Djidou	Bird	15	13.889	6	7.792
Djidou	Cattle	0	0	7	9.09
Djidou	Dog	3	2.778	0	0
Djidou	Goat	27	25	25	32.467
Djidou	Horse	0	0	53	68.831
Djidou	Human	23	21.296	1	1.298
Djidou	Sheep	40	37.037	18	23.376
Total		108		77
Nacara	Bird	30	19.737	6	8.2191
Nacara	Cattle	5	3.289	10	13.698
Nacara	Dog	2	1.316	1	1.3698
Nacara	Goat	19	12.5	27	36.986
Nacara	Horse	3	1.974	42	57.534
Nacara	Human	28	18.421	1	1.3698
Nacara	Sheep	65	42.763	19	26.027
Total		152		73
